# Supplementary material for: Biomanufacturing of Tomato-Derived Nanovesicles
Source: Foods. 2020 Dec 11;9(12):1852. doi: 10.3390/foods9121852 (PMC7764365; doi:10.3390/foods9121852)
Supplement: Supplementary file 1 [file foods-09-01852-s001.zip]

Archive with 1 entries (1 files):
- foods-1004722-supplementary.xlsx
