# Supplementary material for: Biomanufacturing of Tomato-Derived Nanovesicles
Source: Foods. 2020 Dec 11;9(12):1852. doi: 10.3390/foods9121852 (PMC7764365; doi:10.3390/foods9121852)
Supplement: Supplementary file 1 [file foods-09-01852-s001.zip › foods-1004722-supplementary.xlsx]

## Sheet: Table S1
Nano Vesicles (NVs)								Micro Vesicles (MVs)
Rank	UniProtID	UniProtKB	Protein names		# of peptides	LFQ Intensity		Rank	UniProtID	UniProtKB	Protein names		# of peptides	LFQ Intensity
1	Q42873	Q42873_SOLLC	Lipoxygenase (EC 1.13.11.-)		62	294465000		1	Q42873	Q42873_SOLLC	Lipoxygenase (EC 1.13.11.-)		62	361725000
2	P28032	ADH2_SOLLC	Alcohol dehydrogenase 2 (EC 1.1.1.1)		25	145365000		2	P05117	PGLR_SOLLC	Polygalacturonase-2 (PG) (EC 3.2.1.15) (PG-2A) (PG-2B) (Pectinase)		21	203545000
3	P10967	ACCH3_SOLLC	1-aminocyclopropane-1-carboxylate oxidase homolog (Protein E8)		23	123220000		3	Q08655	ASR1_SOLLC	Abscisic stress-ripening protein 1		7	148040000
4	Q2MI93	ATPB_SOLLC	ATP synthase subunit beta, chloroplastic (EC 7.1.2.2) (ATP synthase F1 sector subunit beta) (F-ATPase subunit beta)		26	113820000		4	P28032	ADH2_SOLLC	Alcohol dehydrogenase 2 (EC 1.1.1.1)		25	146625000
5	Q08655	ASR1_SOLLC	Abscisic stress-ripening protein 1		7	104243000		5	P10967	ACCH3_SOLLC	1-aminocyclopropane-1-carboxylate oxidase homolog (Protein E8)		23	115930000
6	P05117	PGLR_SOLLC	Polygalacturonase-2 (PG) (EC 3.2.1.15) (PG-2A) (PG-2B) (Pectinase)		21	103650000		6	H1ZXA9	H1ZXA9_SOLLC	Heat shock protein 70 isoform 3		35	97362000
7	Q2MIB5	ATPA_SOLLC	ATP synthase subunit alpha, chloroplastic (EC 7.1.2.2) (ATP synthase F1 sector subunit alpha) (F-ATPase subunit alpha)		9	91107500		7	P17786	EF1A_SOLLC	Elongation factor 1-alpha (EF-1-alpha)		14	92445500
8	P17786	EF1A_SOLLC	Elongation factor 1-alpha (EF-1-alpha)		14	81965500		8	P36181	HSP80_SOLLC	Heat shock cognate protein 80		37	70531500
9	P93767	P93767_SOLLC	ADP/ATP translocator		15	72819500		9	Q2MI93	ATPB_SOLLC	ATP synthase subunit beta, chloroplastic (EC 7.1.2.2) (ATP synthase F1 sector subunit beta) (F-ATPase subunit beta)		26	60179500
10	Q40140	Q40140_SOLLC	Aspartic protease		18	63799000		10	P14903	FSPM_SOLLC	Fruit-specific protein		3	57809500
11	Q9XEX8	Q9XEX8_SOLLC	Remorin 1		12	61391500		11	P93767	P93767_SOLLC	ADP/ATP translocator		15	57781000
12	H1ZXA9	H1ZXA9_SOLLC	Heat shock protein 70 isoform 3		35	60885500		12	O81536	O81536_SOLLC	Annexin		16	57593500
13	P36181	HSP80_SOLLC	Heat shock cognate protein 80		37	60613500		13	K4CJ46	K4CJ46_SOLLC	2-isopropylmalate synthase (EC 2.3.3.13)		33	53970500
14	G5DGD4	G5DGD4_SOLLC	Class I small heat shock protein		14	60148500		14	G8Z279	G8Z279_SOLLC	Hop-interacting protein THI113		12	46881500
15	K4CJ46	K4CJ46_SOLLC	2-isopropylmalate synthase (EC 2.3.3.13)		33	58774500		15	B0JEU3	B0JEU3_SOLLC	Vicilin		28	46517000
16	B0JEU3	B0JEU3_SOLLC	Vicilin		28	58129000		16	G5DGD4	G5DGD4_SOLLC	Class I small heat shock protein		14	45654000
17	Q4W5U7	Q4W5U7_SOLLC	Calnexin-like protein		21	57420500		17	Q2MIB5	ATPA_SOLLC	ATP synthase subunit alpha, chloroplastic (EC 7.1.2.2) (ATP synthase F1 sector subunit alpha) (F-ATPase subunit alpha)		9	44422500
18	Q6IV07	Q6IV07_SOLLC	UDP-arabinopyranose mutase (EC 5.4.99.30)		28	52718500		18	P30264	CATA1_SOLLC	Catalase isozyme 1 (EC 1.11.1.6)		22	44191000
19	G8Z279	G8Z279_SOLLC	Hop-interacting protein THI113		12	45364500		19	Q4W5U7	Q4W5U7_SOLLC	Calnexin-like protein		21	42370500
20	Q38JD4	Q38JD4_SOLLC	Temperature-induced lipocalin		12	45048500		20	P62980	RS27A_SOLLC	Ubiquitin-40S ribosomal protein S27a [Cleaved into: Ubiquitin; 40S ribosomal protein S27a]		10	40993000
21	P62980	RS27A_SOLLC	Ubiquitin-40S ribosomal protein S27a [Cleaved into: Ubiquitin; 40S ribosomal protein S27a]		10	36449000		21	Q9XEX8	Q9XEX8_SOLLC	Remorin 1		12	40565000
22	Q08451	PIP1_SOLLC	Probable aquaporin PIP-type pTOM75 (Ripening-associated membrane protein) (RAMP)		9	36252500		22	P14280	PME1_SOLLC	Pectinesterase 1 (PE 1) (EC 3.1.1.11) (Pectin methylesterase 1)		23	40133000
23	Q9SYU8	Q9SYU8_SOLLC	17.7 kD class I small heat shock protein (Type I small heat shock protein 17.7 kDa I2I isoform)		13	33827000		23	K4DI20	K4DI20_SOLLC	Calmodulin		6	39248000
24	K4DI20	K4DI20_SOLLC	Calmodulin		6	33796000		24	Q38JD4	Q38JD4_SOLLC	Temperature-induced lipocalin		12	37020500
25	P38547	RAN2_SOLLC	GTP-binding nuclear protein Ran2 (Ras-related nuclear protein 2)		34	33431000		25	Q40140	Q40140_SOLLC	Aspartic protease		18	35790500
26	V5YN09	V5YN09_SOLLC	Plasmamembrane intrinsic protein 26		7	31500500		26	E2GLP5	E2GLP5_SOLLC	Defensin-like protein (Fragment)		4	34437500
27	P49118	BIP_SOLLC	Luminal-binding protein (BiP) (78 kDa glucose-regulated protein homolog) (GRP-78)		29	31011000		27	Q9SYU8	Q9SYU8_SOLLC	17.7 kD class I small heat shock protein (Type I small heat shock protein 17.7 kDa I2I isoform)		13	32007000
28	P54153	MSRA_SOLLC	Peptide methionine sulfoxide reductase (EC 1.8.4.11) (Fruit-ripening protein E4) (Peptide-methionine (S)-S-oxide reductase) (Peptide Met(O) reductase) (Protein-methionine-S-oxide reductase) (Fragment)		9	29489500		28	P54153	MSRA_SOLLC	Peptide methionine sulfoxide reductase (EC 1.8.4.11) (Fruit-ripening protein E4) (Peptide-methionine (S)-S-oxide reductase) (Peptide Met(O) reductase) (Protein-methionine-S-oxide reductase) (Fragment)		9	31871500
29	O81536	O81536_SOLLC	Annexin		16	29241500		29	P49118	BIP_SOLLC	Luminal-binding protein (BiP) (78 kDa glucose-regulated protein homolog) (GRP-78)		29	30792000
30	R9R6I9	R9R6I9_SOLLC	Long-chain-alcohol oxidase (EC 1.1.3.20)		24	28235500		30	P26300	ENO_SOLLC	Enolase (EC 4.2.1.11) (2-phospho-D-glycerate hydro-lyase) (2-phosphoglycerate dehydratase)		24	30209000
31	P38415	LOXA_SOLLC	Linoleate 9S-lipoxygenase A (EC 1.13.11.58) (Lipoxygenase A)		34	28002500		31	K7SGP9	K7SGP9_SOLLC	Carboxylesterase 1		20	29907000
32	E2GLP5	E2GLP5_SOLLC	Defensin-like protein (Fragment)		4	27474000		32	Q08451	PIP1_SOLLC	Probable aquaporin PIP-type pTOM75 (Ripening-associated membrane protein) (RAMP)		9	27072500
33	Q38JE1	Q38JE1_SOLLC	Temperature-induced lipocalin		9	23644000		33	P35057	H4_SOLLC	Histone H4		6	25960000
34	P30264	CATA1_SOLLC	Catalase isozyme 1 (EC 1.11.1.6)		22	21603500		34	P38547	RAN2_SOLLC	GTP-binding nuclear protein Ran2 (Ras-related nuclear protein 2)		34	24523500
35	K7SGP9	K7SGP9_SOLLC	Carboxylesterase 1		20	21090000		35	K4CWC4	K4CWC4_SOLLC	PR10 protein		9	23570500
36	B6C9K3	B6C9K3_SOLLC	Phosphoinositide phospholipase C (EC 3.1.4.11)		17	19177500		36	Q3I5C4	Q3I5C4_SOLLC	Cytosolic ascorbate peroxidase 1		14	21688000
37	Q3I5C4	Q3I5C4_SOLLC	Cytosolic ascorbate peroxidase 1		14	17577500		37	Q96489	Q96489_SOLLC	Class II small heat shock protein Le-HSP17.6		6	21253500
38	Q9SPD5	Q9SPD5_SOLLC	Plasma membrane ATPase (EC 7.1.2.1)		21	17328000		38	R9R6I9	R9R6I9_SOLLC	Long-chain-alcohol oxidase (EC 1.1.3.20)		24	20813450
39	Q6E4P4	Q6E4P4_SOLLC	Carotenoid cleavage dioxygenase 1B		16	17319500		39	Q6QLX4	Q6QLX4_SOLLC	Alcohol acyl transferase (Alcohol acyltransferase 1) (Alcohol acyltransferase 3)		16	20787000
40	P14280	PME1_SOLLC	Pectinesterase 1 (PE 1) (EC 3.1.1.11) (Pectin methylesterase 1)		23	16945000		40	P38415	LOXA_SOLLC	Linoleate 9S-lipoxygenase A (EC 1.13.11.58) (Lipoxygenase A)		34	20598000
41	A8W7B5	A8W7B5_SOLLC	Heat shock protein 70		24	16891000		41	Q4LDR0	Q4LDR0_SOLLC	Heat shock protein		37	20458000
42	Q96489	Q96489_SOLLC	Class II small heat shock protein Le-HSP17.6		6	16770500		42	A8W7B5	A8W7B5_SOLLC	Heat shock protein 70		24	20406500
43	P28554	PDS_SOLLC	15-cis-phytoene desaturase, chloroplastic/chromoplastic (EC 1.3.5.5) (Phytoene dehydrogenase) (Phytoene desaturase)		18	16303500		43	K4D422	U73C4_SOLLC	UDP-glycosyltransferase 73C4 (SlUGT73C4) (EC 2.4.1.-)		20	20262000
44	Q2MIB4	ATPF_SOLLC	ATP synthase subunit b, chloroplastic (ATP synthase F(0) sector subunit b) (ATPase subunit I)		9	16159000		44	O04936	O04936_SOLLC	Malic enzyme		28	19668500
45	P26300	ENO_SOLLC	Enolase (EC 4.2.1.11) (2-phospho-D-glycerate hydro-lyase) (2-phosphoglycerate dehydratase)		24	16013000		45	O04106	O04106_SOLLC	Glyceraldehyde-3-phosphate dehydrogenase (EC 1.2.1.-)		14	19369000
46	Q8S4R4	CRTSO_SOLLC	Prolycopene isomerase, chloroplastic (CrtISO) (EC 5.2.1.13) (Carotenoid isomerase) (Protein tangerine)		15	15484500		46	Q8GZD8	Q8GZD8_SOLLC	Neutral leucine aminopeptidase preprotein (EC 3.4.11.1)		29	18883000
47	Q4LDR0	Q4LDR0_SOLLC	Heat shock protein		37	15464500		47	P93207	14310_SOLLC	14-3-3 protein 10		14	18524500
48	Q6SKP4	Q6SKP4_SOLLC	Ribosomal protein L3		17	15377000		48	V5YN09	V5YN09_SOLLC	Plasmamembrane intrinsic protein 26		7	18350500
49	O04106	O04106_SOLLC	Glyceraldehyde-3-phosphate dehydrogenase (EC 1.2.1.-)		14	15374000		49	Q38JE1	Q38JE1_SOLLC	Temperature-induced lipocalin		9	17301500
50	P21568	CYPH_SOLLC	Peptidyl-prolyl cis-trans isomerase (PPIase) (EC 5.2.1.8) (Cyclophilin) (Cyclosporin A-binding protein) (Rotamase)		10	15212000		50	B6ECN9	B6ECN9_SOLLC	Aminoaldehyde dehydrogenase 2 (EC 1.2.1.19)		17	17035500
51	Q6QLX4	Q6QLX4_SOLLC	Alcohol acyl transferase (Alcohol acyltransferase 1) (Alcohol acyltransferase 3)		16	14775000		51	Q0ZPA3	Q0ZPA3_SOLLC	Plastid lipid associated protein CHRC		12	15939000
52	Q7XZS6	Q7XZS6_SOLLC	Glutathione peroxidase		11	12880000		52	Q6SKP4	Q6SKP4_SOLLC	Ribosomal protein L3		17	15331500
53	K4ATQ2	K4ATQ2_SOLLC	S4 RNA-binding domain-containing protein		11	12796000		53	Q6IV07	Q6IV07_SOLLC	UDP-arabinopyranose mutase (EC 5.4.99.30)		28	15041500
54	Q9FT17	Q9FT17_SOLLC	Lipoxygenase (EC 1.13.11.-)		27	12695500		54	P27065	RBL_SOLLC	Ribulose bisphosphate carboxylase large chain (RuBisCO large subunit) (EC 4.1.1.39)		15	14868000
55	K4D422	U73C4_SOLLC	UDP-glycosyltransferase 73C4 (SlUGT73C4) (EC 2.4.1.-)		20	12695000		55	A0A0M4FTG6	A0A0M4FTG6_SOLLC	Synaptotagmin-1		14	14714500
56	P27065	RBL_SOLLC	Ribulose bisphosphate carboxylase large chain (RuBisCO large subunit) (EC 4.1.1.39)		15	12046500		56	Q7XZS6	Q7XZS6_SOLLC	Glutathione peroxidase		11	14604500
57	P93207	14310_SOLLC	14-3-3 protein 10		14	11830000		57	Q9SPD5	Q9SPD5_SOLLC	Plasma membrane ATPase (EC 7.1.2.1)		21	14118000
58	Q7M1T1	Q7M1T1_SOLLC	Seed storage protein Lec2SA1 small chain (Fragment)		2	11333500		58	P21568	CYPH_SOLLC	Peptidyl-prolyl cis-trans isomerase (PPIase) (EC 5.2.1.8) (Cyclophilin) (Cyclosporin A-binding protein) (Rotamase)		10	13893000
59	O04936	O04936_SOLLC	Malic enzyme		28	10767000		59	Q7Y240	Q7Y240_SOLLC	Glutaredoxin-dependent peroxiredoxin (EC 1.11.1.25)		10	13856000
60	A0A0M4FTG6	A0A0M4FTG6_SOLLC	Synaptotagmin-1		14	10315050		60	B6C9K3	B6C9K3_SOLLC	Phosphoinositide phospholipase C (EC 3.1.4.11)		17	13380000
61	Q8GZD8	Q8GZD8_SOLLC	Neutral leucine aminopeptidase preprotein (EC 3.4.11.1)		29	10291600		61	K4ATQ2	K4ATQ2_SOLLC	S4 RNA-binding domain-containing protein		11	13283000
62	Q2MI94	ATPE_SOLLC	ATP synthase epsilon chain, chloroplastic (ATP synthase F1 sector epsilon subunit) (F-ATPase epsilon subunit)		6	9772600		62	Q6E4P4	Q6E4P4_SOLLC	Carotenoid cleavage dioxygenase 1B		16	12899500
63	P31542	CLPAB_SOLLC	ATP-dependent Clp protease ATP-binding subunit ClpA homolog CD4B, chloroplastic		25	9446550		63	P93214	14339_SOLLC	14-3-3 protein 9		12	12886000
64	K4CWC4	K4CWC4_SOLLC	PR10 protein		9	9233100		64	K4BVH7	K4BVH7_SOLLC	Coatomer subunit alpha		29	12735000
65	K4BVH7	K4BVH7_SOLLC	Coatomer subunit alpha		29	9220750		65	Q94K24	Q94K24_SOLLC	Ran binding protein-1		10	12446500
66	Q8L470	Q8L470_SOLLC	Small heat shock protein		7	9123050		66	Q5NE21	Q5NE21_SOLLC	Carbonic anhydrase (EC 4.2.1.1) (Carbonate dehydratase)		17	12259000
67	Q9SYV0	Q9SYV0_SOLLC	17.6 kD class I small heat shock protein (Class I small heat shock protein 17.6) (Type I small heat shock protein 17.6 kDa isoform)		13	8996700		67	Q5NE18	Q5NE18_SOLLC	Formate dehydrogenase, mitochondrial (FDH) (EC 1.17.1.9) (NAD-dependent formate dehydrogenase)		19	11844850
68	Q5NE21	Q5NE21_SOLLC	Carbonic anhydrase (EC 4.2.1.1) (Carbonate dehydratase)		17	8734800		68	Q8W505	Q8W505_SOLLC	Phosphoenolpyruvate carboxykinase (ATP) (EC 4.1.1.49)		19	11461500
69	Q07491	Q07491_SOLLC	Pre-pro-cysteine proteinase (Fragment)		9	8723150		69	P05116	ACCO1_SOLLC	1-aminocyclopropane-1-carboxylate oxidase 1 (ACC oxidase 1) (EC 1.14.17.4) (Ethylene-forming enzyme) (EFE) (Protein pTOM 13)		4	10878500
70	P29000	INVA_SOLLC	Acid beta-fructofuranosidase (EC 3.2.1.26) (Acid invertase) (AI) (Acid sucrose hydrolase) (Vacuolar invertase)		23	8588050		70	Q43779	SODC2_SOLLC	Superoxide dismutase [Cu-Zn] 2 (EC 1.15.1.1)		15	10760750
71	K4CF70	HPL_SOLLC	Fatty acid hydroperoxide lyase, chloroplastic (LeHPL) (EC 4.2.99.-) (Cytochrome P450 74B)		12	8556850		71	Q9FT17	Q9FT17_SOLLC	Lipoxygenase (EC 1.13.11.-)		27	10528100
72	O48645	O48645_SOLLC	CLB1		11	8461350		72	Q8S4R4	CRTSO_SOLLC	Prolycopene isomerase, chloroplastic (CrtISO) (EC 5.2.1.13) (Carotenoid isomerase) (Protein tangerine)		15	10008450
73	K4BDP2	K4BDP2_SOLLC	Phosphorus transporter		11	8430450		73	Q3SC85	Q3SC85_SOLLC	60S ribosomal protein L10		6	9819100
74	O24030	PSA7_SOLLC	Proteasome subunit alpha type-7 (EC 3.4.25.1) (20S proteasome alpha subunit D) (20S proteasome subunit alpha-4)		10	7961100		74	P93212	14337_SOLLC	14-3-3 protein 7		11	9705500
75	Q94K24	Q94K24_SOLLC	Ran binding protein-1		10	7895000		75	Q7M1T1	Q7M1T1_SOLLC	Seed storage protein Lec2SA1 small chain (Fragment)		2	9622200
76	Q8W505	Q8W505_SOLLC	Phosphoenolpyruvate carboxykinase (ATP) (EC 4.1.1.49)		19	7855650		76	P28554	PDS_SOLLC	15-cis-phytoene desaturase, chloroplastic/chromoplastic (EC 1.3.5.5) (Phytoene dehydrogenase) (Phytoene desaturase)		18	9543550
77	P93214	14339_SOLLC	14-3-3 protein 9		12	7791050		77	O48645	O48645_SOLLC	CLB1		11	9474950
78	P05116	ACCO1_SOLLC	1-aminocyclopropane-1-carboxylate oxidase 1 (ACC oxidase 1) (EC 1.14.17.4) (Ethylene-forming enzyme) (EFE) (Protein pTOM 13)		4	7483550		78	O65819	H2B3_SOLLC	Histone H2B.3 (LeH2B-3) (Fragment)		18	9401650
79	Q41339	Q41339_SOLLC	Small GTP-binding protein		4	7422950		79	O24030	PSA7_SOLLC	Proteasome subunit alpha type-7 (EC 3.4.25.1) (20S proteasome alpha subunit D) (20S proteasome subunit alpha-4)		10	8664050
80	Q41328	PTI1_SOLLC	Pto-interacting protein 1 (Pti1) (EC 2.7.11.1) (Pto kinase interactor 1)		8	7368350		80	Q9SYV0	Q9SYV0_SOLLC	17.6 kD class I small heat shock protein (Class I small heat shock protein 17.6) (Type I small heat shock protein 17.6 kDa isoform)		13	8374500
81	Q38MV0	Q38MV0_SOLLC	Tubulin beta chain		17	7185650		81	K4B3H9	K4B3H9_SOLLC	Glycine-rich RNA-binding protein		11	8210200
82	Q0ZPA3	Q0ZPA3_SOLLC	Plastid lipid associated protein CHRC		12	7086850		82	P29000	INVA_SOLLC	Acid beta-fructofuranosidase (EC 3.2.1.26) (Acid invertase) (AI) (Acid sucrose hydrolase) (Vacuolar invertase)		23	8084000
83	B6ECN9	B6ECN9_SOLLC	Aminoaldehyde dehydrogenase 2 (EC 1.2.1.19)		17	7078350		83	Q38MV0	Q38MV0_SOLLC	Tubulin beta chain		17	7929750
84	Q8RW36	Q8RW36_SOLLC	Calcium-dependent protein kinase		8	7003150		84	P31542	CLPAB_SOLLC	ATP-dependent Clp protease ATP-binding subunit ClpA homolog CD4B, chloroplastic		25	7701550
85	Q9LKG0	Q9LKG0_SOLLC	Putative vacuolar proton ATPase subunit E (Fragment)		7	6953550		85	Q9SDZ6	Q9SDZ6_SOLLC	Phospholipase D (EC 3.1.4.4) (Fragment)		13	7672550
86	C0LIR3	C0LIR3_SOLLC	UDP-sulfoquinovose synthase		7	6928350		86	K4BDP2	K4BDP2_SOLLC	Phosphorus transporter		11	7511100
87	Q7Y240	Q7Y240_SOLLC	Glutaredoxin-dependent peroxiredoxin (EC 1.11.1.25)		10	6843250		87	O22478	IMA_SOLLC	Importin subunit alpha (Karyopherin subunit alpha) (KAP alpha)		11	7489950
88	Q3SC85	Q3SC85_SOLLC	60S ribosomal protein L10		6	6647350		88	Q8L470	Q8L470_SOLLC	Small heat shock protein		7	7458550
89	Q84V47	Q84V47_SOLLC	Ubiquinol oxidase (EC 1.10.3.11)		7	6601050		89	Q9LKG0	Q9LKG0_SOLLC	Putative vacuolar proton ATPase subunit E (Fragment)		7	7412650
90	P14903	FSPM_SOLLC	Fruit-specific protein		3	6507450		90	Q5QJB4	Q5QJB4_SOLLC	Harpin binding protein 1		10	7222150
91	P35057	H4_SOLLC	Histone H4		6	6452700		91	Q6QLU0	Q6QLU0_SOLLC	Protein phosphatase 2C		11	6836650
92	K4B3H9	K4B3H9_SOLLC	Glycine-rich RNA-binding protein		11	6435300		92	Q41339	Q41339_SOLLC	Small GTP-binding protein		4	6775250
93	Q43779	SODC2_SOLLC	Superoxide dismutase [Cu-Zn] 2 (EC 1.15.1.1)		15	6272050		93	Q07491	Q07491_SOLLC	Pre-pro-cysteine proteinase (Fragment)		9	6653100
94	O22478	IMA_SOLLC	Importin subunit alpha (Karyopherin subunit alpha) (KAP alpha)		11	5916050		94	K4CG62	K4CG62_SOLLC	Uncharacterized protein		6	6511500
95	Q66YT8	Q66YT8_SOLLC	Delta(24)-sterol reductase (EC 1.3.1.72)		6	5621100		95	K4CYU9	K4CYU9_SOLLC	30S ribosomal protein S15, chloroplastic		8	6462200
96	K4CG62	K4CG62_SOLLC	Uncharacterized protein		6	5612650		96	C0LIR3	C0LIR3_SOLLC	UDP-sulfoquinovose synthase		7	6421000
97	Q5UNS2	Q5UNS2_SOLLC	Arginase 1		6	5551400		97	Q41328	PTI1_SOLLC	Pto-interacting protein 1 (Pti1) (EC 2.7.11.1) (Pto kinase interactor 1)		8	6404050
98	P93212	14337_SOLLC	14-3-3 protein 7		11	5497950		98	K4CF70	HPL_SOLLC	Fatty acid hydroperoxide lyase, chloroplastic (LeHPL) (EC 4.2.99.-) (Cytochrome P450 74B)		12	6056350
99	Q5QJB4	Q5QJB4_SOLLC	Harpin binding protein 1		10	5446000		99	K4AU58	K4AU58_SOLLC	Uncharacterized protein		2	6025300
100	K4CKC6	K4CKC6_SOLLC	Uncharacterized protein		2	5445600		100	G9M5T0	G9M5T0_SOLLC	Lectin		6	5997900
101	Q202I0	Q202I0_SOLLC	Zeta-carotene desaturase (EC 1.3.5.6) (9,9'-di-cis-zeta-carotene desaturase)		9	5235200		101	Q9M5A8	Q9M5A8_SOLLC	Chaperonin 21		10	5854800
102	Q9LLB0	AOS2_SOLLC	Allene oxide synthase 2, chloroplastic (LeAOS2) (EC 4.2.1.92) (Cytochrome P450 74A)		8	4912850		102	A0A0G2SJC2	A0A0G2SJC2_SOLLC	N2-acetylornithine deacetylase		17	5725250
103	K4B3Y8	K4B3Y8_SOLLC	PLCXc domain-containing protein		7	4852150		103	Q84V47	Q84V47_SOLLC	Ubiquinol oxidase (EC 1.10.3.11)		7	5453800
104	A0A170RBI7	A0A170RBI7_SOLLC	Harpin inducing protein (Fragment)		4	4826850		104	Q2MIB4	ATPF_SOLLC	ATP synthase subunit b, chloroplastic (ATP synthase F(0) sector subunit b) (ATPase subunit I)		9	5312450
105	O65004	O65004_SOLLC	Farnesyl pyrophosphate synthase (EC 2.5.1.1)		18	4381050		105	O65004	O65004_SOLLC	Farnesyl pyrophosphate synthase (EC 2.5.1.1)		18	5212000
106	K4CYU9	K4CYU9_SOLLC	30S ribosomal protein S15, chloroplastic		8	4358600		106	O22493	GSH1_SOLLC	Glutamate--cysteine ligase, chloroplastic (EC 6.3.2.2) (Gamma-ECS) (GCS) (Gamma-glutamylcysteine synthetase)		13	5203000
107	O22493	GSH1_SOLLC	Glutamate--cysteine ligase, chloroplastic (EC 6.3.2.2) (Gamma-ECS) (GCS) (Gamma-glutamylcysteine synthetase)		13	4270150		107	Q8RW36	Q8RW36_SOLLC	Calcium-dependent protein kinase		8	5134300
108	Q9SWV2	Q9SWV2_SOLLC	ER6 protein (Fragment)		4	4165950		108	K4DAA0	K4DAA0_SOLLC	Uncharacterized protein		6	5037150
109	P54773	PSBS_SOLLC	Photosystem II 22 kDa protein, chloroplastic (CP22)		5	4149050		109	Q2MI94	ATPE_SOLLC	ATP synthase epsilon chain, chloroplastic (ATP synthase F1 sector epsilon subunit) (F-ATPase epsilon subunit)		6	4901750
110	Q40143	CYSP3_SOLLC	Cysteine proteinase 3 (EC 3.4.22.-)		10	4040900		110	Q5UNS2	Q5UNS2_SOLLC	Arginase 1		6	4819200
111	K4B3H5	K4B3H5_SOLLC	NADH dehydrogenase [ubiquinone] iron-sulfur protein 8		5	4028200		111	K4CWY6	K4CWY6_SOLLC	Metacaspase		13	4814350
112	Q8SA58	Q8SA58_SOLLC	Putative uncoupling protein		9	3956550		112	K4D2A4	K4D2A4_SOLLC	Ribosomal_S7 domain-containing protein		5	4774000
113	K4CWY6	K4CWY6_SOLLC	Metacaspase		13	3946650		113	Q84LB6	SUCB_SOLLC	Succinate--CoA ligase [ADP-forming] subunit beta, mitochondrial (EC 6.2.1.5) (Succinyl-CoA synthetase beta chain) (SCS-beta)		12	4735400
114	Q6QLU0	Q6QLU0_SOLLC	Protein phosphatase 2C		11	3946400		114	P12670	NP24_SOLLC	Protein NP24 (Pathogenesis-related protein PR P23) (Salt-induced protein)		7	4675600
115	Q9SDZ6	Q9SDZ6_SOLLC	Phospholipase D (EC 3.1.4.4) (Fragment)		13	3846600		115	Q9AXQ5	IF5A2_SOLLC	Eukaryotic translation initiation factor 5A-2 (eIF-5A-2)		10	4479500
116	P22180	PMA1_SOLLC	Plasma membrane ATPase 1 (EC 7.1.2.1) (Proton pump 1)		19	3625450		116	Q6X1D0	Q6X1D0_SOLLC	Superoxide dismutase (EC 1.15.1.1)		7	4428000
117	Q9SE09	Q9SE09_SOLLC	Cysteine proteinase inhibitor		7	3558200		117	O80432	O80432_SOLLC	Mitochondrial small heat shock protein		5	4312800
118	K4BEV4	K4BEV4_SOLLC	Tonoplast intrinsic protein 32		4	3519650		118	Q9SE09	Q9SE09_SOLLC	Cysteine proteinase inhibitor		7	4277800
119	P17570	NIA_SOLLC	Nitrate reductase [NADH] (NR) (EC 1.7.1.1)		9	3468800		119	O24031	GPX4_SOLLC	Probable phospholipid hydroperoxide glutathione peroxidase (PHGPx) (EC 1.11.1.12)		6	4211500
120	A1KXM7	A1KXM7_SOLLC	FtsH-like protein		6	3414050		120	O24024	O24024_SOLLC	Plastid-lipid-Associated Protein (Fragment)		7	4167800
121	K4CS51	K4CS51_SOLLC	MRLK1 (Fragment)		8	3352100		121	O24018	O24018_SOLLC	E8 protein homolog		3	4166500
122	Q66MH8	Q66MH8_SOLLC	MAP kinase kinase 5 (MAPKK)		7	3297900		122	Q93X45	Q93X45_SOLLC	Xaa-Pro aminopeptidase 2 (EC 3.4.11.9)		10	4109300
123	O65819	H2B3_SOLLC	Histone H2B.3 (LeH2B-3) (Fragment)		18	3269900		123	K4BB06	K4BB06_SOLLC	Proteasome subunit beta (EC 3.4.25.1)		9	4106300
124	O24031	GPX4_SOLLC	Probable phospholipid hydroperoxide glutathione peroxidase (PHGPx) (EC 1.11.1.12)		6	3244700		124	Q05538	CHIC_SOLLC	Basic 30 kDa endochitinase (EC 3.2.1.14)		10	4097600
125	K4D3L7	K4D3L7_SOLLC	Uncharacterized protein		2	3237300		125	K4B3Y8	K4B3Y8_SOLLC	PLCXc domain-containing protein		7	4050650
126	Q93X45	Q93X45_SOLLC	Xaa-Pro aminopeptidase 2 (EC 3.4.11.9)		10	3149350		126	K4AY75	K4AY75_SOLLC	Histone H3		4	4049600
127	P29766	RL8_SOLLC	60S ribosomal protein L8 (L2) (Ribosomal protein TL2)		3	3136750		127	Q66YT8	Q66YT8_SOLLC	Delta(24)-sterol reductase (EC 1.3.1.72)		6	3951050
128	Q9XEX9	Q9XEX9_SOLLC	Remorin 2		5	3072100		128	P54773	PSBS_SOLLC	Photosystem II 22 kDa protein, chloroplastic (CP22)		5	3786100
129	Q40159	Q40159_SOLLC	Late embryogenesis (Lea)-like protein		7	3001000		129	Q9AXQ4	IF5A3_SOLLC	Eukaryotic translation initiation factor 5A-3 (eIF-5A-3)		9	3732300
130	Q6X1D0	Q6X1D0_SOLLC	Superoxide dismutase (EC 1.15.1.1)		7	2899700		130	Q40143	CYSP3_SOLLC	Cysteine proteinase 3 (EC 3.4.22.-)		10	3718300
131	Q9M5A8	Q9M5A8_SOLLC	Chaperonin 21		10	2838200		131	Q202I0	Q202I0_SOLLC	Zeta-carotene desaturase (EC 1.3.5.6) (9,9'-di-cis-zeta-carotene desaturase)		9	3657250
132	D2KQI9	D2KQI9_SOLLC	Succinate dehydrogenase [ubiquinone] iron-sulfur subunit, mitochondrial (EC 1.3.5.1)		8	2820300		132	Q9LEG3	Q9LEG3_SOLLC	Putative alcohol dehydrogenase		5	3626300
133	K4D2A4	K4D2A4_SOLLC	Ribosomal_S7 domain-containing protein		5	2817700		133	P93213	14338_SOLLC	14-3-3 protein 8		9	3621800
134	K4BB06	K4BB06_SOLLC	Proteasome subunit beta (EC 3.4.25.1)		9	2731850		134	K4D3L7	K4D3L7_SOLLC	Uncharacterized protein		2	3581700
135	Q40144	XTH1_SOLLC	Probable xyloglucan endotransglucosylase/hydrolase 1 (LeXTH1) (EC 2.4.1.207)		5	2723700		135	Q9SWV2	Q9SWV2_SOLLC	ER6 protein (Fragment)		4	3480350
136	G3K2M4	G3K2M4_SOLLC	Protein-methionine-S-oxide reductase (EC 1.8.4.11)		8	2614450		136	Q8SA58	Q8SA58_SOLLC	Putative uncoupling protein		9	3402150
137	Q96480	P5CS_SOLLC	Delta-1-pyrroline-5-carboxylate synthase (P5CS) [Includes: Glutamate 5-kinase (GK) (EC 2.7.2.11) (Gamma-glutamyl kinase); Gamma-glutamyl phosphate reductase (GPR) (EC 1.2.1.41) (Glutamate-5-semialdehyde dehydrogenase) (Glutamyl-gamma-semialdehyde dehydrogenase)]		5	2611450		137	P29766	RL8_SOLLC	60S ribosomal protein L8 (L2) (Ribosomal protein TL2)		3	3359500
138	K4DAA0	K4DAA0_SOLLC	Uncharacterized protein		6	2607150		138	Q52QQ4	Q52QQ4_SOLLC	Ascorbate peroxidase (EC 1.11.1.11)		13	3355100
139	Q6UJX4	Q6UJX4_SOLLC	Molecular chaperone Hsp90-1		34	2586950		139	Q6UJX4	Q6UJX4_SOLLC	Molecular chaperone Hsp90-1		34	3276800
140	Q95661	HS21C_SOLLC	Small heat shock protein, chloroplastic		5	2583400		140	K4BNY4	K4BNY4_SOLLC	4-hydroxy-4-methyl-2-oxoglutarate aldolase (HMG aldolase) (EC 4.1.1.112) (EC 4.1.3.17) (Oxaloacetate decarboxylase)		5	3253550
141	P43280	METK1_SOLLC	S-adenosylmethionine synthase 1 (AdoMet synthase 1) (EC 2.5.1.6) (Methionine adenosyltransferase 1) (MAT 1)		8	2500700		141	P22180	PMA1_SOLLC	Plasma membrane ATPase 1 (EC 7.1.2.1) (Proton pump 1)		19	3113700
142	Q52QQ4	Q52QQ4_SOLLC	Ascorbate peroxidase (EC 1.11.1.11)		13	2466500		142	P43280	METK1_SOLLC	S-adenosylmethionine synthase 1 (AdoMet synthase 1) (EC 2.5.1.6) (Methionine adenosyltransferase 1) (MAT 1)		8	3102500
143	P93208	14332_SOLLC	14-3-3 protein 2		8	2403700		143	P07179	RBS2A_SOLLC	Ribulose bisphosphate carboxylase small chain 2A, chloroplastic (RuBisCO small subunit 2A) (EC 4.1.1.39) (LESS 5)		9	3031350
144	K4BNY4	K4BNY4_SOLLC	4-hydroxy-4-methyl-2-oxoglutarate aldolase (HMG aldolase) (EC 4.1.1.112) (EC 4.1.3.17) (Oxaloacetate decarboxylase)		5	2296850		144	D2KQI9	D2KQI9_SOLLC	Succinate dehydrogenase [ubiquinone] iron-sulfur subunit, mitochondrial (EC 1.3.5.1)		8	2933600
145	C6K2L0	C6K2L0_SOLLC	GDP-mannose 3',5'-epimerase (EC 5.1.3.18)		7	2275600		145	C6K8M2	C6K8M2_SOLLC	Isopentenyl-diphosphate Delta-isomerase (EC 5.3.3.2)		7	2877400
146	A0A0G2SJC2	A0A0G2SJC2_SOLLC	N2-acetylornithine deacetylase		17	2229250		146	K4D3V7	U76E1_SOLLC	UDP-glycosyltransferase 76E1 (SlUGT76E1) (EC 2.4.1.263)		5	2834900
147	Q9AXQ5	IF5A2_SOLLC	Eukaryotic translation initiation factor 5A-2 (eIF-5A-2)		10	2204600		147	P49215	RS17_SOLLC	40S ribosomal protein S17		4	2834100
148	Q9AXQ4	IF5A3_SOLLC	Eukaryotic translation initiation factor 5A-3 (eIF-5A-3)		9	2190300		148	Q9M7N6	MAF1_SOLLC	MFP1 attachment factor 1		3	2703300
149	P07179	RBS2A_SOLLC	Ribulose bisphosphate carboxylase small chain 2A, chloroplastic (RuBisCO small subunit 2A) (EC 4.1.1.39) (LESS 5)		9	2160350		149	Q66MH8	Q66MH8_SOLLC	MAP kinase kinase 5 (MAPKK)		7	2678850
150	Q8VWL8	Q8VWL8_SOLLC	Beta-mannosidase enzyme		7	2157650		150	P20076	IER1_SOLLC	Ethylene-responsive proteinase inhibitor 1 (Ethylene-responsive proteinase inhibitor I)		3	2615000
151	D0VNY3	D0VNY3_SOLLC	ISPH protein		8	2131300		151	Q5NE19	Q5NE19_SOLLC	Beta-amylase (EC 3.2.1.2)		6	2600300
152	Q9SP05	Q9SP05_SOLLC	Alpha-galactosidase (EC 3.2.1.22) (Melibiase)		12	2076700		152	Q9ZR41	GLRX_SOLLC	Glutaredoxin		5	2554800
153	Q5NE18	Q5NE18_SOLLC	Formate dehydrogenase, mitochondrial (FDH) (EC 1.17.1.9) (NAD-dependent formate dehydrogenase)		19	2048500		153	Q40159	Q40159_SOLLC	Late embryogenesis (Lea)-like protein		7	2510000
154	Q8GZR6	Q8GZR6_SOLLC	GcpE		7	2027000		154	C0LIR4	C0LIR4_SOLLC	Sulfurtransferase		6	2501200
155	Q9FVH1	Q9FVH1_SOLLC	Transaldolase (EC 2.2.1.2)		27	2000400		155	G3K2M4	G3K2M4_SOLLC	Protein-methionine-S-oxide reductase (EC 1.8.4.11)		8	2475100
156	Q3SC88	Q3SC88_SOLLC	Thylakoid-bound ascorbate peroxidase 6 (EC 1.11.1.11) (Thylakoid-bound ascorbate peroxidase isoform 6) (Fragment)		5	1986600		156	C6K2L0	C6K2L0_SOLLC	GDP-mannose 3',5'-epimerase (EC 5.1.3.18)		7	2449700
157	O24024	O24024_SOLLC	Plastid-lipid-Associated Protein (Fragment)		7	1976800		157	A0A170RBI7	A0A170RBI7_SOLLC	Harpin inducing protein (Fragment)		4	2420850
158	K4C8V0	K4C8V0_SOLLC	AGO1A (Argonaute1-1)		3	1963500		158	Q6LB28	Q6LB28_SOLLC	Histone H3		4	2420600
159	Q9M7N6	MAF1_SOLLC	MFP1 attachment factor 1		3	1937700		159	Q95661	HS21C_SOLLC	Small heat shock protein, chloroplastic		5	2396400
160	P93213	14338_SOLLC	14-3-3 protein 8		9	1926800		160	K4C8V0	K4C8V0_SOLLC	AGO1A (Argonaute1-1)		3	2373100
161	P20076	IER1_SOLLC	Ethylene-responsive proteinase inhibitor 1 (Ethylene-responsive proteinase inhibitor I)		3	1922450		161	E0Z1D0	E0Z1D0_SOLLC	Sucrose synthase (EC 2.4.1.13)		9	2297400
162	K4AY75	K4AY75_SOLLC	Histone H3		4	1904700		162	B1Q3F8	B1Q3F8_SOLLC	Succinate-semialdehyde dehydrogenase (EC 1.2.1.24)		15	2289750
163	Q53U38	Q53U38_SOLLC	Similar to 60S ribosomal protein L35		4	1885900		163	K4B3H5	K4B3H5_SOLLC	NADH dehydrogenase [ubiquinone] iron-sulfur protein 8		5	2282800
164	P02768-1	#N/A	#N/A		4	1844055		164	K4CS51	K4CS51_SOLLC	MRLK1 (Fragment)		8	2270700
165	Q2MI76	CLPP_SOLLC	ATP-dependent Clp protease proteolytic subunit (EC 3.4.21.92) (Endopeptidase Clp)		2	1822400		165	Q96480	P5CS_SOLLC	Delta-1-pyrroline-5-carboxylate synthase (P5CS) [Includes: Glutamate 5-kinase (GK) (EC 2.7.2.11) (Gamma-glutamyl kinase); Gamma-glutamyl phosphate reductase (GPR) (EC 1.2.1.41) (Glutamate-5-semialdehyde dehydrogenase) (Glutamyl-gamma-semialdehyde dehydrogenase)]		5	2270550
166	P12670	NP24_SOLLC	Protein NP24 (Pathogenesis-related protein PR P23) (Salt-induced protein)		7	1793500		166	P93208	14332_SOLLC	14-3-3 protein 2		8	2270500
167	K4D3V7	U76E1_SOLLC	UDP-glycosyltransferase 76E1 (SlUGT76E1) (EC 2.4.1.263)		5	1778900		167	Q9LLB0	AOS2_SOLLC	Allene oxide synthase 2, chloroplastic (LeAOS2) (EC 4.2.1.92) (Cytochrome P450 74A)		8	2262500
168	K4C3H8	K4C3H8_SOLLC	UDP-glucose:sterol glucosyltransferase SGT1 (EC 2.4.1.173)		4	1744550		168	Q8GT30	Q8GT30_SOLLC	Dihydrolipoyl dehydrogenase (EC 1.8.1.4)		15	2251050
169	K4C998	K4C998_SOLLC	Ribosomal_S17_N domain-containing protein		6	1732350		169	K4BEV4	K4BEV4_SOLLC	Tonoplast intrinsic protein 32		4	2248950
170	P08730-1	#N/A	#N/A		9	1715800		170	P54767	DCE_SOLLC	Glutamate decarboxylase (GAD) (EC 4.1.1.15) (ERT D1)		11	2159250
171	P17340	PLAS_SOLLC	Plastocyanin, chloroplastic		3	1693300		171	K4C998	K4C998_SOLLC	Ribosomal_S17_N domain-containing protein		6	2097200
172	Q9LEG3	Q9LEG3_SOLLC	Putative alcohol dehydrogenase		5	1679600		172	Q53U38	Q53U38_SOLLC	Similar to 60S ribosomal protein L35		4	2035700
173	K4BBC4	K4BBC4_SOLLC	Plastidic glucose transporter 1		3	1678700		173	Q9SP05	Q9SP05_SOLLC	Alpha-galactosidase (EC 3.2.1.22) (Melibiase)		12	1906800
174	K4C5W4	K4C5W4_SOLLC	CYP90A1-like protein		6	1612000		174	D0VNY3	D0VNY3_SOLLC	ISPH protein		8	1897950
175	P35135	UBC4_SOLLC	Ubiquitin-conjugating enzyme E2-17 kDa (EC 2.3.2.23) (E2 ubiquitin-conjugating enzyme) (Ubiquitin carrier protein) (Ubiquitin-protein ligase)		3	1608500		175	K4CGU0	K4CGU0_SOLLC	Fen-interacting protein 3 (UBC13)		5	1858900
176	Q9ZR41	GLRX_SOLLC	Glutaredoxin		5	1583700		176	P37219	ASR2_SOLLC	Abscisic stress-ripening protein 2		2	1840300
177	K4CGU0	K4CGU0_SOLLC	Fen-interacting protein 3 (UBC13)		5	1581900		177	D1MAF2	D1MAF2_SOLLC	Exportin-1		7	1805600
178	Q84LR0	Q84LR0_SOLLC	Metal transporter		2	1501100		178	Q1PCD2	Q1PCD2_SOLLC	Glucose-6-phosphate isomerase (EC 5.3.1.9)		5	1781550
179	D1MAF2	D1MAF2_SOLLC	Exportin-1		7	1468600		179	Q9XHH3	CATA2_SOLLC	Catalase isozyme 2 (EC 1.11.1.6)		4	1716000
180	P93214	14339_SOLLC	14-3-3 protein 9		12	1464450		180	L7Q568	L7Q568_SOLLC	Glycine rich RNA binding protein 1a		6	1679000
181	Q6VUQ5	Q6VUQ5_SOLLC	Serine/threonine-protein phosphatase (EC 3.1.3.16)		4	1445950		181	Q40144	XTH1_SOLLC	Probable xyloglucan endotransglucosylase/hydrolase 1 (LeXTH1) (EC 2.4.1.207)		5	1650450
182	C6K8M2	C6K8M2_SOLLC	Isopentenyl-diphosphate Delta-isomerase (EC 5.3.3.2)		7	1414300		182	H6WYS2	H6WYS2_SOLLC	Assimilatory sulfite reductase (ferredoxin) (EC 1.8.7.1)		5	1646600
183	G3LY22	G3LY22_SOLLC	Calcium-transporting ATPase (EC 7.2.2.10)		5	1350200		183	Q8VWL8	Q8VWL8_SOLLC	Beta-mannosidase enzyme		7	1598800
184	L7Q568	L7Q568_SOLLC	Glycine rich RNA binding protein 1a		6	1348200		184	A1KXM7	A1KXM7_SOLLC	FtsH-like protein		6	1587100
185	P54767	DCE_SOLLC	Glutamate decarboxylase (GAD) (EC 4.1.1.15) (ERT D1)		11	1346650		185	Q9FVH1	Q9FVH1_SOLLC	Transaldolase (EC 2.2.1.2)		27	1570450
186	P46301	RS25_SOLLC	40S ribosomal protein S25		2	1323550		186	E0XN34	E0XN34_SOLLC	Alpha-mannosidase (EC 3.2.1.-)		24	1516650
187	Q42885	AROC2_SOLLC	Chorismate synthase 2, chloroplastic (EC 4.2.3.5) (5-enolpyruvylshikimate-3-phosphate phospholyase 2)		4	1280700		187	Q8GTQ9	SUCA1_SOLLC	Succinate--CoA ligase [ADP-forming] subunit alpha-1, mitochondrial (EC 6.2.1.5) (Succinyl-CoA synthetase subunit alpha-1) (SCS-alpha-1)		3	1509200
188	Q2MI91	ACCD_SOLLC	Acetyl-coenzyme A carboxylase carboxyl transferase subunit beta, chloroplastic (ACCase subunit beta) (Acetyl-CoA carboxylase carboxyltransferase subunit beta) (EC 2.1.3.15)		3	1193650		188	Q84MI5	Q84MI5_SOLLC	Mitogen-activated protein kinase (EC 2.7.11.24)		2	1502000
189	Q93YH0	Q93YH0_SOLLC	ATP-dependent Clp protease proteolytic subunit (EC 3.4.21.92)		3	1148000		189	Q9XEX9	Q9XEX9_SOLLC	Remorin 2		5	1475500
190	Q2VY16	Q2VY16_SOLLC	Peptidylprolyl isomerase (EC 5.2.1.8)		3	1001000		190	Q6VUQ5	Q6VUQ5_SOLLC	Serine/threonine-protein phosphatase (EC 3.1.3.16)		4	1372200
191	Q05538	CHIC_SOLLC	Basic 30 kDa endochitinase (EC 3.2.1.14)		10	956480		191	Q40129	Q40129_SOLLC	Uncharacterized protein		7	1350600
192	E0XN34	E0XN34_SOLLC	Alpha-mannosidase (EC 3.2.1.-)		24	930210		192	Q9FR11	Q9FR11_SOLLC	Pyruvate dehydrogenase E1 component subunit alpha (EC 1.2.4.1) (Fragment)		3	1303600
193	E2FYC4	E2FYC4_SOLLC	LysM receptor-like kinase		4	900670		193	Q84LR0	Q84LR0_SOLLC	Metal transporter		2	1298800
194	Q42891	LGUL_SOLLC	Lactoylglutathione lyase (EC 4.4.1.5) (Aldoketomutase) (Glyoxalase I) (Glx I) (Ketone-aldehyde mutase) (Methylglyoxalase) (S-D-lactoylglutathione methylglyoxal lyase)		7	899770		194	P35135	UBC4_SOLLC	Ubiquitin-conjugating enzyme E2-17 kDa (EC 2.3.2.23) (E2 ubiquitin-conjugating enzyme) (Ubiquitin carrier protein) (Ubiquitin-protein ligase)		3	1288100
195	B1N680	B1N680_SOLLC	Defensin protein		2	887410		195	Q9ZS45	SPDE_SOLLC	Spermidine synthase (SPDSY) (EC 2.5.1.16) (Putrescine aminopropyltransferase)		5	1284900
196	K4B3K5	K4B3K5_SOLLC	Uncharacterized protein		4	859740		196	Q42885	AROC2_SOLLC	Chorismate synthase 2, chloroplastic (EC 4.2.3.5) (5-enolpyruvylshikimate-3-phosphate phospholyase 2)		4	1275900
197	Q41350	OLP1_SOLLC	Osmotin-like protein		6	774690		197	Q9FR34	Q9FR34_SOLLC	Ripening regulated protein DDTFR8		3	1241400
198	P37218	H1_SOLLC	Histone H1		3	670370		198	Q42891	LGUL_SOLLC	Lactoylglutathione lyase (EC 4.4.1.5) (Aldoketomutase) (Glyoxalase I) (Glx I) (Ketone-aldehyde mutase) (Methylglyoxalase) (S-D-lactoylglutathione methylglyoxal lyase)		7	1188500
199	Q9FR34	Q9FR34_SOLLC	Ripening regulated protein DDTFR8		3	665710		199	B6GVA2	B6GVA2_SOLLC	Tetratricopeptide repeat protein		6	1085800
200	Q93X44	Q93X44_SOLLC	Protein tyrosine phosphatase		2	664750		200	K4C5W4	K4C5W4_SOLLC	CYP90A1-like protein		6	1075600
201	G8Z278	G8Z278_SOLLC	Hop-interacting protein THI111		6	584180		201	Q2MI91	ACCD_SOLLC	Acetyl-coenzyme A carboxylase carboxyl transferase subunit beta, chloroplastic (ACCase subunit beta) (Acetyl-CoA carboxylase carboxyltransferase subunit beta) (EC 2.1.3.15)		3	1009200
202	Q9ZRX6	Q9ZRX6_SOLLC	ER auxin binding protein 1		2	564550		202	Q42896	SCRK2_SOLLC	Fructokinase-2 (EC 2.7.1.4)		10	967325
203	Q53U35	Q53U35_SOLLC	Similar to pathogenesis-related protein STH-2		8	520300		203	Q2VY16	Q2VY16_SOLLC	Peptidylprolyl isomerase (EC 5.2.1.8)		3	937720
204	G3K2M3	G3K2M3_SOLLC	Protein-methionine-S-oxide reductase (EC 1.8.4.11)		6	454020		204	Q43517	FER1_SOLLC	Ferredoxin-1, chloroplastic (Ferredoxin I)		2	929310
205	A0A097PQ02	A0A097PQ02_SOLLC	15-cis-zeta-carotene isomerase (Fragment)		2	423580		205	P27161	CALM_SOLLC	Calmodulin (CaM)		5	927150
206	Q2QJT5	Q2QJT5_SOLLC	ASR4		2	341590		206	Q93YG7	PROF2_SOLLC	Profilin-2 (Minor food allergen Lyc e 1) (allergen Lyc e 1)		4	915260
207	Q6SKP4	Q6SKP4_SOLLC	Ribosomal protein L3		17	138180		207	Q93YH0	Q93YH0_SOLLC	ATP-dependent Clp protease proteolytic subunit (EC 3.4.21.92)		3	897790
								208	Q01413	E13B_SOLLC	Glucan endo-1,3-beta-glucosidase B (EC 3.2.1.39) ((1->3)-beta-glucan endohydrolase B) ((1->3)-beta-glucanase B) (Basic beta-1,3-glucanase) (Beta-1,3-endoglucanase B)		8	895870
								209	G3LY22	G3LY22_SOLLC	Calcium-transporting ATPase (EC 7.2.2.10)		5	840810
								210	B1N680	B1N680_SOLLC	Defensin protein		2	778740
								211	K4AZL0	K4AZL0_SOLLC	Plasmamembrane intrinsic protein 12		2	778620
								212	K4BBC4	K4BBC4_SOLLC	Plastidic glucose transporter 1		3	775870
								213	B1Q3F6	B1Q3F6_SOLLC	Succinic semialdehyde reductase isofom1		7	745780
								214	Q40164	Q40164_SOLLC	Ubiquitin		9	736410
								215	E2FYC4	E2FYC4_SOLLC	LysM receptor-like kinase		4	702230
								216	P08196	PSY1_SOLLC	Phytoene synthase 1, chloroplastic (EC 2.5.1.32) (Fruit-ripening-specific protein pTOM5)		2	673370
								217	Q93X44	Q93X44_SOLLC	Protein tyrosine phosphatase		2	668970
								218	K4BTE6	K4BTE6_SOLLC	UDP-glucose:sterol glucosyltransferase SGT3 (EC 2.4.1.173)		2	580420
								219	G8Z247	G8Z247_SOLLC	Beta-adaptin-like protein		2	570940
								220	K4C6I9	K4C6I9_SOLLC	Uncharacterized protein		2	504480
								221	O65820	O65820_SOLLC	Histone H1		3	481270
								222	Q9SMD3	Q9SMD3_SOLLC	Ascorbate peroxidase (EC 1.11.1.11)		13	429030
								223	K4D1F3	K4D1F3_SOLLC	Plasmamembrane intrinsic protein 29		8	410170
								224	E3UU44	E3UU44_SOLLC	L-galactono-1,4-lactone dehydrogenase		2	383230
								225	Q6QNU4	DDB1_SOLLC	DNA damage-binding protein 1 (High pigmentation protein 1) (UV-damaged DNA-binding protein 1)		2	333000
								226	E2GLP6	E2GLP6_SOLLC	Non-specific lipid-transfer protein (Fragment)		2	250290
								227	C6K2K9	C6K2K9_SOLLC	GDP-mannose 3',5'-epimerase (EC 5.1.3.18) (GDP-mannose 3,5-epimerase)		6	225410
								228	A0A097PRP8	A0A097PRP8_SOLLC	EMB1873 protein (Fragment)		2	180490
